# Supplementary material for: Mitotic defects in fission yeast lipid metabolism ‘cut’ mutants are suppressed by ammonium chloride
Source: FEMS Yeast Res. 2018 Jun 19;18(6):foy064. doi: 10.1093/femsyr/foy064 (PMC6037054; doi:10.1093/femsyr/foy064)
Supplement: Supplement Table 1 [file foy064_supplement_table_1.xls]

## Sheet: List1
Table S1. EMM media components used for YES supplementation.
compound	group	amount [mg L-1]
Phthalic Acid K+	Minerals	3000
Na2HPO4	Minerals	2200
NH4Cl	Minerals	5000
MgCl2.6H2O	Minerals	1050
CaCl2.2H2O	Minerals	14.7
KCl	Minerals	1000
Na2SO4	Minerals	40
Panthotenic acid	Vitamins	1
Nicotinic acid	Vitamins	10
Inositol	Vitamins	10
Biotin	Vitamins	1
H3BO3	Trace Elements	0.5
MnSO4.H2O	Trace Elements	0.4
ZnSO4.7H2O	Trace Elements	0.4
FeCl3.6H2O	Trace Elements	0.2
Na2MoO4.2H2O	Trace Elements	0.04
KI	Trace Elements	0.1
CuSO4.5H2O	Trace Elements	0.04
Citric Acid	Trace Elements	1
Data taken from http://www.formedium.com/schizosaccharomyces-pombe-minimal-defined-media-technical-data.
